# Supplementary material for: Technical advance in targeted NGS analysis enables identification of lung cancer risk-associated low frequency TP53, PIK3CA, and BRAF mutations in airway epithelial cells
Source: BMC Cancer. 2019 Nov 11;19:1081. doi: 10.1186/s12885-019-6313-x (PMC6844032; doi:10.1186/s12885-019-6313-x)
Supplement: Supplementary file 1 — Additional file 1: Table S1. Determination of Cancer-Free Status in Non-Cancer Subjects. [file 12885_2019_6313_MOESM1_ESM.xlsx]

## Sheet: Sheet1
Subject #	Evidence Confirming Non-Cancer	Smoker status
956	No change in bilateral hilar adenopathy over three years, diagnosed with sarcoidosis	Current: 20 pack-years
943	Definitive benign dx; sarcoidosis	Never
884	Negative CT	Former, quit 26 years prior: 54 pack-years
886	Negative CT	Never smoker
883	Negative CT	Never smoker
157	Negative CT	Current: 100 pack-years
952	Lung nodule at sample collection, pathology benign; no lung cancer two years after sample collection	Former, quit 1 month prior; 30 pack-years
210	Lung mass at time of sample collection, pathology benign; no lung cancer 17 years after sample collection	Current: 34 pack-years
