# Supplementary material for: Technical advance in targeted NGS analysis enables identification of lung cancer risk-associated low frequency TP53, PIK3CA, and BRAF mutations in airway epithelial cells
Source: BMC Cancer. 2019 Nov 11;19:1081. doi: 10.1186/s12885-019-6313-x (PMC6844032; doi:10.1186/s12885-019-6313-x)
Supplement: Supplementary file 2 — Additional file 2: Table S2. Target-Specific Primers. [file 12885_2019_6313_MOESM2_ESM.xls]

## Sheet: Sheet1
Target1	Forward Primer w/ Universal Sequence (5' to 3')	Reverse Primer w/ Universal Sequence (5' to 3')
BRAF_15	GATCAGGCGTCTGTCGTGCTCTCTTCATAATGCTTGCTCTGATAGGAAAATG	GATCAGGCGTCTGTCGTCGAGCCACAAAATGGATCCAGACAACTGT
EGFR_18	GATCAGGCGTCTGTCGTGCTCTGTGGAGCCTCTTACACCCA	GATCAGGCGTCTGTCGTCGAGGTGCCAGGGACCTTACCTTATAC
EGFR_19	GATCAGGCGTCTGTCGTGCTCACGTCTTCCTTCTCTCTCTGTCA	GATCAGGCGTCTGTCGTCGAGCTGAGGTTCAGAGCCATGGA
EGFR_20	GATCAGGCGTCTGTCGTGCTCCATGCGAAGCCACACTGA	GATCAGGCGTCTGTCGTCGAGCGGACATAGTCCAGGAGG
EGFR_21	GATCAGGCGTCTGTCGTGCTCCGCAGCATGTCAAGATCACAGAT	GATCAGGCGTCTGTCGTCGAGGCATGTGTTAAACAATACAGCTAGTG
ERBB2	GATCAGGCGTCTGTCGTGCTCGGGTGTGTGGTCTCCCATAC	GATCAGGCGTCTGTCGTCGAGGCCATAGGGCATAAGCTGTGTC
KRAS_2	GATCAGGCGTCTGTCGTGCTCAGGCCTGCTGAAAATGACTGAATATAA	GATCAGGCGTCTGTCGTCGAGCAAAGAATGGTCCTGCACCAGTAATAT
NOTCH1_26	GATCAGGCGTCTGTCGTGCTCGGACTGTGCGGAGCATGTA	GATCAGGCGTCTGTCGTCGAGCACGCTTGAAGACCACGTTG
PIK3CA_10	GATCAGGCGTCTGTCGTGCTCCAGAGTAACAGACTAGCTAGAGACAATGA	GATCAGGCGTCTGTCGTCGAGGCACTTACCTGTGACTCCATAGAAA
TP53_5	GATCAGGCGTCTGTCGTGCTCGTGCAGCTGTGGGTTGATTC	GATCAGGCGTCTGTCGTCGAGCTCACCATCGCTATCTGAGCAG
TP53_6	GATCAGGCGTCTGTCGTGCTCCCTAGGTTGGCTCTGACTGTAC	GATCAGGCGTCTGTCGTCGAGCTGGAGTCTTCCAGTGTGATGATG
TP53_7	GATCAGGCGTCTGTCGTGCTCGGTAATCTACTGGGACGGAACAG	GATCAGGCGTCTGTCGTCGAGTCTTGTCCTGCTTGCTTACCTC
1Target gene region: specified according to Human Genome Organization (HUGO) names with exon numbers
