# Supplementary material for: Technical advance in targeted NGS analysis enables identification of lung cancer risk-associated low frequency TP53, PIK3CA, and BRAF mutations in airway epithelial cells
Source: BMC Cancer. 2019 Nov 11;19:1081. doi: 10.1186/s12885-019-6313-x (PMC6844032; doi:10.1186/s12885-019-6313-x)
Supplement: Supplementary file 3 — Additional file 3: Table S3. Characteristics of variants identified in normal AEC specimens. [file 12885_2019_6313_MOESM3_ESM.xls]

## Sheet: Sheet1
Subject	Dx1	Smoking Status2	Target3	Chrom4	Site5	Ref6	Alt7	NT VAF8	IS VAF9	p-value
946	CA	SMK	BRAF_15	7	140453161	T	A	0.000505	0	1.45 x 10-4
946	CA	SMK	TP53_6	17	7577570	C	T	0.001552	0.000283	1.80 x 10-69
167	CA	SMK	EGFR_20	7	55249033	G	T	0.001515	0.000274	4.13 x 10-32
167	CA	SMK	EGFR_20	7	55249051	C	A	0.000846	0.000192	7.24 x 10-25
167	CA	SMK	EGFR_20	7	55249048	C	G	0.000825	1.9 x 10-5	3.46 x 10-13
167	CA	SMK	ERBB2	17	37881044	A	C	0.001142	5.4 x 10-5	1.39 x 10-52
167	CA	SMK	TP53_5	17	7578461	C	A	0.000479	7.98 x 10-5	1.28 x 10-6
167	CA	SMK	TP53_6	17	7577548	C	T	0.000609	0.0003	3.38 x 10-21
167	CA	SMK	TP53_6	17	7577547	C	T	0.000968	0.00027	5.44 x 10-31
167	CA	SMK	TP53_6	17	7577538	C	A	0.00068	0.000147	1.79 x 10-4
167	CA	SMK	TP53_7	17	7577106	G	A	0.000802	0.000196	1.14 x 10-7
167	CA	SMK	TP53_7	17	7577100	T	C	0.001133	0.000201	1.38 x 10-22
167	CA	SMK	TP53_7	17	7577097	C	A	0.00056	0.000138	9.59 x 10-16
947	CA	SMK	EGFR_20	7	55249033	G	T	0.00085	0.000197	1.01 x 10-12
947	CA	SMK	EGFR_20	7	55249048	C	G	0.000463	1.84 x 10-5	1.52 x 10-13
947	CA	SMK	ERBB2	17	37881044	A	C	0.000732	2.96 x 10-5	4.22 x 10-31
947	CA	SMK	PIK3CA_10	3	178936091	G	A	0.001692	0.000616	5.72 x 10-5
947	CA	SMK	TP53_7	17	7577108	C	T	0.000737	0.000218	8.46 x 10-8
146	CA	SMK	BRAF_15	7	140453153	A	T	0.00244	0.000221	4.47 x 10-17
146	CA	SMK	EGFR_20	7	55249033	G	T	0.001338	0.000289	8.88 x 10-27
146	CA	SMK	EGFR_20	7	55249051	C	A	0.000854	0.000272	4.14 x 10-25
146	CA	SMK	EGFR_20	7	55249048	C	G	0.000833	2.8 x 10-5	2.07 x 10-13
146	CA	SMK	EGFR_21	7	55259567	A	G	0.000764	5.17 x 10-5	3.20 x 10-7
146	CA	SMK	ERBB2	17	37881044	A	C	0.000893	3.52 x 10-5	1.35 x 10-39
146	CA	SMK	TP53_5	17	7578406	C	T	0.000563	0.000115	1.17 x 10-5
887	CA	SMK	EGFR_20	7	55249033	G	T	0.001148	0.000368	3.94 x 10-5
887	CA	SMK	EGFR_20	7	55249051	C	A	0.000703	0.000342	3.93 x 10-21
887	CA	SMK	EGFR_20	7	55249022	G	A	0.000491	0.000166	8.74 x 10-20
887	CA	SMK	EGFR_20	7	55249048	C	G	0.000662	2.93 x 10-5	1.06 x 10-8
887	CA	SMK	ERBB2	17	37881044	A	C	0.000734	4.29 x 10-5	3.14 x 10-31
887	CA	SMK	TP53_5	17	7578394	T	C	0.001399	5.56 x 10-5	1.07 x 10-26
887	CA	SMK	TP53_7	17	7577103	C	T	0.000853	0.000258	5.68 x 10-9
885	CA	SMK	EGFR_20	7	55249033	G	T	0.000758	0.000231	2.97 x 10-10
885	CA	SMK	EGFR_20	7	55249051	C	A	0.001209	0.000234	1.17 x 10-36
885	CA	SMK	EGFR_20	7	55249048	C	G	0.001202	3.06 x 10-5	2.10 x 10-24
885	CA	SMK	TP53_5	17	7578406	C	T	0.001879	0.000128	2.22 x 10-8
885	CA	SMK	TP53_5	17	7578457	C	T	0.000735	0.000108	4.21 x 10-8
885	CA	SMK	TP53_5	17	7578394	T	A	0.000659	0.000124	3.86 x 10-32
885	CA	SMK	TP53_5	17	7578394	T	C	0.000486	6.96 x 10-5	1.16 x 10-10
885	CA	SMK	TP53_6	17	7577556	C	T	0.001296	0.000302	6.24 x 10-16
885	CA	SMK	TP53_6	17	7577547	C	T	0.000698	0.000256	8.27 x 10-52
885	CA	SMK	TP53_7	17	7577046	C	A	0.000612	0.000169	5.09 x 10-10
940	CA	SMK	PIK3CA_10	3	178936082	G	A	0.002173	0.000642	1.70 x 10-9
940	CA	SMK	TP53_5	17	7578442	T	C	0.000517	0.000101	7.98 x 10-11
940	CA	SMK	TP53_5	17	7578406	C	A	0.000679	6.62 x 10-5	4.68 x 10-8
940	CA	SMK	TP53_5	17	7578394	T	C	0.000625	8.37 x 10-5	3.10 x 10-5
940	CA	SMK	TP53_5	17	7578457	C	A	0.001024	8.9 x 10-5	6.34 x 10-20
940	CA	SMK	TP53_5	17	7578461	C	A	0.000628	4.5 x 10-5	1.74 x 10-9
940	CA	SMK	TP53_5	17	7578463	C	G	0.000513	1.92 x 10-5	1.83 x 10-9
940	CA	SMK	TP53_6	17	7577539	G	A	0.000986	0.000273	1.13 x 10-16
940	CA	SMK	TP53_6	17	7577538	C	T	0.000897	0.000295	1.32 x 10-20
940	CA	SMK	TP53_6	17	7577547	C	T	0.000557	0.000268	2.81 x 10-22
940	CA	SMK	TP53_6	17	7577551	C	T	0.000953	0.000209	3.73 x 10-6
940	CA	SMK	TP53_6	17	7577548	C	A	0.000726	0.000144	3.06 x 10-24
940	CA	SMK	TP53_6	17	7577534	C	A	0.000572	0.000123	5.18 x 10-28
940	CA	SMK	TP53_7	17	7577106	G	A	0.0006	0.000194	2.55 x 10-10
940	CA	SMK	TP53_7	17	7577046	C	A	0.000657	0.000181	6.69 x 10-7
191	CA	SMK	EGFR_20	7	55249033	G	T	0.001186	0.00028	2.91 x 10-22
191	CA	SMK	EGFR_20	7	55249051	C	A	0.000773	0.00025	1.40 x 10-21
191	CA	SMK	EGFR_20	7	55249048	C	G	0.00072	1.23 x 10-5	4.57 x 10-11
191	CA	SMK	ERBB2	17	37881032	C	T	0.001036	0.000183	2.71 x 10-31
191	CA	SMK	ERBB2	17	37881044	A	C	0.000693	5.39 x 10-5	2.56 x 10-29
191	CA	SMK	PIK3CA_10	3	178936095	A	T	0.002357	0.000308	1.66 x 10-14
191	CA	SMK	TP53_5	17	7578394	T	A	0.000705	5.65 x 10-5	3.49 x 10-9
191	CA	SMK	TP53_5	17	7578442	T	C	0.001137	0.000122	8.70 x 10-18
191	CA	SMK	TP53_6	17	7577539	G	A	0.000755	0.000334	1.33 x 10-3
191	CA	SMK	TP53_6	17	7577538	C	T	0.000551	0.000247	5.53 x 10-11
191	CA	SMK	TP53_6	17	7577547	C	T	0.000492	0.000233	6.40 x 10-4
191	CA	SMK	TP53_6	17	7577570	C	A	0.000502	0.000199	7.56 x 10-8
191	CA	SMK	TP53_6	17	7577581	A	T	0.00063	0.000171	8.04 x 10-17
191	CA	SMK	TP53_7	17	7577093	C	T	0.004599	0.000311	1.10 x 10-120
147	CA	SMK	BRAF_15	7	140453161	T	A	0.000563	0	7.58 x 10-5
147	CA	SMK	EGFR_20	7	55249033	G	T	0.0019	0.000291	1.06 x 10-43
147	CA	SMK	EGFR_20	7	55249051	C	A	0.001261	0.000319	3.25 x 10-37
147	CA	SMK	EGFR_20	7	55249048	C	G	0.001221	1.21 x 10-5	2.43 x 10-25
147	CA	SMK	ERBB2	17	37881044	A	C	0.001133	5.73 x 10-5	3.55 x 10-52
147	CA	SMK	PIK3CA_10	3	178936074	C	G	0.003803	9.93 x 10-5	3.16 x 10-33
147	CA	SMK	TP53_5	17	7578475	G	A	0.000466	0.000152	2.58 x 10-11
147	CA	SMK	TP53_5	17	7578406	C	T	0.000492	9.65 x 10-5	2.65 x 10-4
147	CA	SMK	TP53_5	17	7578474	C	A	0.000486	0.000163	6.80 x 10-9
147	CA	SMK	TP53_5	17	7578394	T	C	0.000645	6.85 x 10-5	3.98 x 10-4
147	CA	SMK	TP53_6	17	7577538	C	T	0.000566	0.000354	1.01 x 10-3
147	CA	SMK	TP53_6	17	7577538	C	A	0.000624	0.000183	4.76 x 10-19
147	CA	SMK	TP53_6	17	7577536	T	C	0.000457	0.000102	6.59 x 10-5
147	CA	SMK	TP53_6	17	7577553	A	G	0.000519	9.15 x 10-5	6.11 x 10-25
923	CA	SMK	EGFR_20	7	55249033	G	T	0.00081	0.000237	7.44 x 10-11
923	CA	SMK	ERBB2	17	37881044	A	C	0.000471	4.05 x 10-5	2.02 x 10-17
923	CA	SMK	TP53_5	17	7578395	G	A	0.000764	0.000139	1.21 x 10-10
923	CA	SMK	TP53_5	17	7578457	C	A	0.000902	0.000141	1.83 x 10-17
923	CA	SMK	TP53_6	17	7577539	G	A	0.001015	0.000322	8.35 x 10-26
923	CA	SMK	TP53_6	17	7577547	C	T	0.000482	0.00026	2.65 x 10-3
923	CA	SMK	TP53_6	17	7577556	C	A	0.001382	0.000248	1.11 x 10-33
923	CA	SMK	TP53_6	17	7577547	C	A	0.00084	0.000158	2.99 x 10-60
923	CA	SMK	TP53_7	17	7577099	C	A	0.000603	8.73 x 10-5	6.96 x 10-8
210	NC	SMK	EGFR_20	7	55249033	G	T	0.000744	0.000209	3.75 x 10-9
210	NC	SMK	EGFR_20	7	55249051	C	A	0.001214	0.000169	3.09 x 10-39
210	NC	SMK	EGFR_20	7	55249048	C	G	0.001286	3.42 x 10-5	3.38 x 10-24
210	NC	SMK	ERBB2	17	37881044	A	C	0.001829	5.34 x 10-5	3.50 x 10-88
886	NC	NON	EGFR_20	7	55249051	C	A	0.000684	0.000204	2.96 x 10-18
886	NC	NON	EGFR_20	7	55249048	C	G	0.000614	1.06 x 10-5	6.84 x 10-8
886	NC	NON	ERBB2	17	37881044	A	C	0.000829	5.17 x 10-5	6.23 x 10-36
128	CA	SMK	EGFR_20	7	55249033	G	T	0.00195	0.000213	2.68 x 10-45
128	CA	SMK	EGFR_20	7	55249051	C	A	0.001343	0.000312	9.35 x 10-40
128	CA	SMK	EGFR_20	7	55249048	C	G	0.001303	2.84 x 10-5	6.82 x 10-28
128	CA	SMK	ERBB2	17	37881044	A	C	0.001131	3.24 x 10-5	2.92 x 10-52
128	CA	SMK	TP53_6	17	7577547	C	T	0.000483	0.000287	7.70 x 10-4
952	NC	SMK	EGFR_20	7	55249033	G	T	0.000784	0.000332	3.78 x 10-10
952	NC	SMK	ERBB2	17	37881044	A	C	0.000562	4.89 x 10-5	4.62 x 10-22
952	NC	SMK	TP53_5	17	7578454	G	T	0.000508	0.000131	4.54 x 10-5
157	NC	SMK	EGFR_20	7	55249051	C	A	0.001142	0.000256	6.29 x 10-33
157	NC	SMK	EGFR_20	7	55249048	C	G	0.001083	2.78 x 10-5	6.10 x 10-22
157	NC	SMK	ERBB2	17	37881044	A	C	0.001116	4.64 x 10-5	1.67 x 10-51
157	NC	SMK	TP53_7	17	7577105	G	C	0.001374	2.06 x 10-5	1.95 x 10-41
943	NC	NON	EGFR_20	7	55249033	G	T	0.001006	0.000314	6.59 x 10-17
943	NC	NON	EGFR_20	7	55249051	C	A	0.00057	0.000324	5.74 x 10-14
943	NC	NON	EGFR_20	7	55249048	C	G	0.000477	1.83 x 10-5	1.53 x 10-3
943	NC	NON	ERBB2	17	37881044	A	C	0.001039	3.56 x 10-5	1.39 x 10-46
943	NC	NON	TP53_6	17	7577539	G	A	0.000612	0.000319	8.72 x 10-5
956	NC	SMK	EGFR_20	7	55249033	G	T	0.001077	0.000225	4.32 x 10-19
956	NC	SMK	EGFR_20	7	55249051	C	A	0.000598	0.00021	1.65 x 10-17
956	NC	SMK	EGFR_20	7	55249048	C	G	0.00059	0	1.10 x 10-4
956	NC	SMK	ERBB2	17	37881044	A	C	0.000625	5.56 x 10-5	9.17 x 10-26
956	NC	SMK	TP53_5	17	7578406	C	T	0.001965	0.000129	1.29 x 10-33
884	NC	SMK	EGFR_20	7	55249033	G	T	0.000675	0.000394	8.30 x 10-6
884	NC	SMK	ERBB2	17	37881044	A	C	0.00064	4.47 x 10-5	6.95 x 10-26
883	NC	NON	EGFR_20	7	55249033	G	T	0.001268	0.000306	8.46 x 10-25
883	NC	NON	EGFR_20	7	55249051	C	A	0.000735	0.000319	3.73 x 10-20
883	NC	NON	EGFR_20	7	55249048	C	G	0.000674	2.42 x 10-5	5.61 x 10-10
883	NC	NON	ERBB2	17	37881044	A	C	0.001037	3.75 x 10-5	5.20 x 10-47
1Dx: Diagnosis; CA: Cancer; NC: Non-Cancer
2Smoking status; SMK: Former or active smoker; NON: lifelong non-smoker
3Target gene region: specified according to Human Genome Organization (HUGO) names with exon numbers
4Chrom: Chromosome location of target
5Nucleotide site according to HG19 reference genome sequence
6REF: reference allele according to HG19
7ALT: alternative allele according to HG19
8NT VAF: native template (i.e., specimen DNA) variant allele frequency
9IS VAF: internal standard (i.e., background noise) variant allele frequency
10p-value: Bonferroni-adjusted for number of bp targeted and types of alternative substitution variants possible (i.e., 3)
