# Supplementary material for: Technical advance in targeted NGS analysis enables identification of lung cancer risk-associated low frequency TP53, PIK3CA, and BRAF mutations in airway epithelial cells
Source: BMC Cancer. 2019 Nov 11;19:1081. doi: 10.1186/s12885-019-6313-x (PMC6844032; doi:10.1186/s12885-019-6313-x)
Supplement: Supplementary file 4 — Additional file 4: Table S4. Target- and substitution-specific mutations among all 19 subjects. Target- and substitution-specific mutations among all 19 subjects. Mutation number and prevalence for each substitution type with mutation prevalence (mutations/target bp/subject) in parentheses. Mutations were identified as VAF (variant allele reads/total reads) > 5 × 10− 4 (0.05%) and significantly above IS background VAF at respective site based on contingency table analysis (see Methods). [file 12885_2019_6313_MOESM4_ESM.xls]

## Sheet: Sheet1
Mutation	BRAF_15	EGFR_18	EGFR_19	EGFR_20	EGFR_21	ERBB2	KRAS_2	PIK3CA_10	TP53_5	TP53_6	TP53_7
C>A	0	0	0	28 (2.5x10-2)	0	0	0	0	7 (4.3x10-3)	7 (3.5x10-3)	4 (3.1x10-3)
C>G	0	0	0	14 (1.3x10-2)	0	0	0	1 (6.1x10-4)	1 (6.2x10-4)	0	1 (7.7x10-4)
C>T	0	0	0	1 (8.9x10-4)	0	1 (7.2x10-4)	0	2 (1.2x10-3)	7 (4.3x10-3)	17 (8.4x10-3)	5 (3.9x10-3)
T>A	3 (3.9x10-3)	0	0	0	0	0	0	1 (6.1x10-4)	2 (1.2x10-3)	1 (5.0x10-4)	0
T>G	0	0	0	0	0	16 (1.2x10-2)	0	0	0	0	0
T>C	0	0	0	0	1 (9.9x10-4)	0	0	0	6 (3.7x10-3)	2 (9.9x10-4)	1 (7.7x10-4)
