# Supplementary material for: Technical advance in targeted NGS analysis enables identification of lung cancer risk-associated low frequency TP53, PIK3CA, and BRAF mutations in airway epithelial cells
Source: BMC Cancer. 2019 Nov 11;19:1081. doi: 10.1186/s12885-019-6313-x (PMC6844032; doi:10.1186/s12885-019-6313-x)
Supplement: Supplementary file 8 — Additional file 8: File 2. R scripts used for statistical analysis. [file 12885_2019_6313_MOESM8_ESM.txt]

d1 = read.csv("KS.BRAF_15.csv") ##Change this to corresponding target

kruskal.test(Count ~ Dx, 
             data = d1)

require(PMCMR)

attach(d1)
posthoc.kruskal.nemenyi.test(x=Count, g=Dx, dist="Chisquare", p.adjust.method=1)

##############################################################

detach(d1)
d1 = read.csv("mutation.type.csv")

attach(d1)
posthoc.kruskal.nemenyi.test(x=CgtA, g=Group, dist="Chisquare")
posthoc.kruskal.nemenyi.test(x=CgtG, g=Group, dist="Chisquare")
posthoc.kruskal.nemenyi.test(x=CgtT, g=Group, dist="Chisquare")
posthoc.kruskal.nemenyi.test(x=TgtA, g=Group, dist="Chisquare")
posthoc.kruskal.nemenyi.test(x=TgtC, g=Group, dist="Chisquare")
posthoc.kruskal.nemenyi.test(x=TgtG, g=Group, dist="Chisquare")

##################################################################

detach(d1)
d1 = read.csv("target.locus.csv")

attach(d1)
posthoc.kruskal.nemenyi.test(x=BRAF_15, g=Group, dist="Chisquare")
posthoc.kruskal.nemenyi.test(x=EGFR_18, g=Group, dist="Chisquare")
posthoc.kruskal.nemenyi.test(x=EGFR_19, g=Group, dist="Chisquare")
posthoc.kruskal.nemenyi.test(x=EGFR_20, g=Group, dist="Chisquare")
posthoc.kruskal.nemenyi.test(x=EGFR_21, g=Group, dist="Chisquare")
posthoc.kruskal.nemenyi.test(x=ERBB2, g=Group, dist="Chisquare")

posthoc.kruskal.nemenyi.test(x=KRAS_2, g=Group, dist="Chisquare")
posthoc.kruskal.nemenyi.test(x=PIK3CA_10, g=Group, dist="Chisquare")
posthoc.kruskal.nemenyi.test(x=TP53_5, g=Group, dist="Chisquare")
posthoc.kruskal.nemenyi.test(x=TP53_6, g=Group, dist="Chisquare")
posthoc.kruskal.nemenyi.test(x=TP53_7, g=Group, dist="Chisquare")

##################################################################

d1 = read.csv("variants.csv")
d1a = d1[seq(1, nrow(d1), 2), ]
d1b = d1[seq(2, nrow(d1), 2), ]

FUN = function(i,j){     
      chisq.test(matrix(c(d3[i,1], d3[i,2],
                          d3[j,1], d3[j,2]),
                 nrow=2,
                 byrow=TRUE))$ p.value
                }

comp1 = c('IS_ref1', 'IS_ref2','IS_ref3','IS_ref4', 'IS_ref5','IS_ref7', 'IS_ref8','IS_ref9','IS_ref10', 
          'IS_ref12','IS_ref13', 'IS_ref14','IS_ref15','IS_ref16', 'IS_ref17','IS_ref18')

# Loop over the matrix
for(row in 1:nrow(d1a)) {
    d2 = rbind(d1a[row,], d1b[row,]) 
    d3 = t(d2)
    ch1 = chisq.test(d3)
    print(ch1)
      
comp = pairwise.table(FUN,
               rownames(d3),
               p.adjust.method="none")
comp1 = cbind(comp1, comp[,1])

}

write.csv(comp1, file = "contingency.chi.square.variants.csv")
 
